# Supplementary material for: Fast and Reliable Determination of Phthalic Acid Esters in the Blood of Marine Turtles by Means of Solid Phase Extraction Coupled with Gas Chromatography-Ion Trap/Mass Spectrometry
Source: Toxics. 2021 Oct 22;9(11):279. doi: 10.3390/toxics9110279 (PMC8624151; doi:10.3390/toxics9110279)
Supplement: Supplementary file 1 [file toxics-09-00279-s001.zip]

Archive with 1 entries (1 files):
- toxics-1397422-supplementary.pdf
